# Supplementary material for: Deciphering the mechanism of jujube vinegar on hyperlipoidemia through gut microbiome based on 16S rRNA, BugBase analysis, and the stamp analysis of KEEG
Source: Front Nutr. 2023 May 19;10:1160069. doi: 10.3389/fnut.2023.1160069 (PMC10235701; doi:10.3389/fnut.2023.1160069)
Supplement: Supplementary file 1 [file Data_Sheet_1.zip]

Archive with 8 entries (8 files):
- TableS1.docx
- TableS2.docx
- TableS3.docx
- TableS4.docx
- TableS5.docx
- TableS6.docx
- TableS7.DOCX
- TableS8.docx
